# Supplementary material for: Transcriptomic Remodeling of Light Harvesting and Photosystem Genes in Acaryochloris marina Under a Low-Irradiance Far-Red Versus High-Irradiance White Light
Source: Plants (Basel). 2026 May 23;15(11):1605. doi: 10.3390/plants15111605 (PMC13259208; doi:10.3390/plants15111605)
Supplement: Supplementary file 1 [file plants-15-01605-s001.zip]

Archive with 1 entries (1 files):
- plants-4269211-supplementary.pdf
